# Supplementary material for: Tree-Level Growth Patterns and Genetic Associations Depict Drought Legacies in the Relict Forests of Abies marocana
Source: Plants (Basel). 2023 Feb 15;12(4):873. doi: 10.3390/plants12040873 (PMC9959318; doi:10.3390/plants12040873)
Supplement: Supplementary file 1 [file plants-12-00873-s001.zip]

Archive with 1 entries (1 files):
- plants-2125966-SI.pdf
